# Supplementary material for: Coriander (Coriandrum sativum L.) in Combination with Organic Amendments and Arbuscular Mycorrhizal Inoculation: An Efficient Option for the Phytomanagement of Trace Elements-Polluted Soils
Source: Microorganisms. 2022 Nov 17;10(11):2287. doi: 10.3390/microorganisms10112287 (PMC9692498; doi:10.3390/microorganisms10112287)
Supplement: Supplementary file 1 [file microorganisms-10-02287-s001.zip]

Archive with 1 entries (1 files):
- microorganisms-2000081-supplementary.pdf
